# Supplementary material for: Patients with Alzheimer’s disease have an increased removal rate of soluble beta-amyloid-42
Source: PLoS One. 2022 Oct 31;17(10):e0276933. doi: 10.1371/journal.pone.0276933 (PMC9621436; doi:10.1371/journal.pone.0276933)
Supplement: S1 Data — (XLSX) [file pone.0276933.s001.xlsx]

## Sheet: PET vs CSF-Abeta - 4 groups
	AD group				NC group				LMCI group				EMCI group
	PET	ABETA			PET	ABETA			PET	ABETA			PET	ABETA
	100.738	294.7			14.7121	805.2			-7.7936	1139			-3.38304	1504
	-16.9101	1340			-6.19871	1198			72.2463	356.9			-5.52925	1883
	134.053	934.2			0.6731	1616			65.1578	499.7			29.8537	1858
	126.61	593.6			72.7188	884			68.3083	461.8			9.51391	2316
	99.891	751.8			62.48	934.1			83.5483	388.9			11.2269	2074
	92.8617	633.5			79.6694	837.3			84.1981	377.2			13.2747	1925
	75.0028	585.9			0.18085	1278			70.6907	663.7			62.6178	929.2
	54.9978	519.2			-2.04412	1314			46.8265	1071			69.8244	878.6
	107.019	448.2			-2.37885	1604			195.584	797.7			2.72086	1079
	1.50008	651.4			-6.2184	719.3			218.878	633.3			6.777	1763
	108.279	564.5			-0.29171	850			98.493	407.6			-0.3114	1287
	89.9082	668.9			-2.18195	642.7			77.1688	323			6.79669	1993
	76.3221	433.9			2.77993	821.2			75.6132	314			13.7866	827.6
	61.5546	749.4			56.9865	707.2			55.431	579.7			6.67855	884.5
	110.721	653.3			58.0891	627.4			95.0276	860.1			100.659	725.1
	78.7243	456			67.6979	692.8			104.971	576.9			121.353	710.9
	52.6941	465.7			7.68274	1338			0.69279	860.7			138.129	709.2
	133.738	576.4			1.14566	3392			11.3254	1672			133.384	723.9
	102.884	548.8			60.9048	426.5			29.6568	940.3			4.96552	1181
	24.0254	834.6			138.72	585.4			52.9697	445.6			111.37	637.1
	96.0121	556.4			147.895	469.7			33.8311	544.3			68.2886	548.2
	53.206	641.6			63.3464	919.6			-17.9536	1492			-23.329	1552
	24.813	1694			69.9425	868.6			60.9245	502			49.4059	1131
	62.7754	543.1			81.914	628.2			5.35932	995			8.92321	2870
	-10.9637	1452			-6.0215	846.8			138.208	563.5			16.051	3045
	-8.93562	1366			17.4884	1026			1.81512	1129			55.4507	564.4
	142.776	448.6			57.2031	404.3			-0.17357	1558			113.556	722.8
	68.7808	651.4			139.527	793.3			61.4168	556.3			91.6409	656
	54.289	308.5			138.503	811.3			67.1859	459.1			92.6451	712.5
	81.2446	300.8			147.994	750.3			90.873	601.7			4.90645	1385
	114.639	510.7			-5.05669	1559			104.223	827.9			13.1959	1440
	122.082	449.9			4.94583	1303			-13.3462	1978			36.5483	1094
	62.5391	741.5			19.8118	1345			-10.0776	1989			2.01202	1641
	54.6631	567.7			2.38613	1431			-19.4107	2276			8.17499	1440
	91.8969	366			2.91776	1380			82.5441	757.3			57.8135	859.1
	77.3263	319.5			1.8545	1446			5.69405	1633			82.17	518.6
	133.659	523.9			92.4088	621.9			60.1172	674			88.8252	413
	43.873	531.8			26.6442	1396			57.0062	674.3			67.6388	491.4
	70.9664	590.9			28.8298	937.9			51.3749	498.4			16.8386	1033
	89.5538	652.7			-17.1267	1422			52.5562	493.3			8.05685	1209
	80.5554	842.8			20.0678	1219			49.8193	878.3			48.6183	436.7
	45.33	805.3			35.0125	1383			-16.1619	2157			91.5031	512.7
	128.776	651			37.2177	1076			-3.87529	2150			4.808	2126
	46.7674	864.5			47.6534	802.1			27.6878	707.7			1.97264	1638
	119.837	366.3			72.7779	929.9			122.18	829			109.263	673.7
	107.275	660.7			76.8143	555.8			102.037	714.7			81.8747	361.3
	77.3066	461.2			-11.1212	2440			53.8755	257.9			85.0447	532.1
	83.8633	883.8			-5.8246	2433			84.3556	329.2			5.5956	1676
	110.681	767.6			-7.77391	2072			90.1642	802.2			-2.10319	1534
	118.144	760			-6.71065	1898			118.833	733.1			20.1662	2639
	106.723	447.8			-14.6063	1995			58.4239	1113			24.0845	2616
	134.801	497			-6.94693	2657			82.0519	812.9			4.57172	2696
	-11.3969	3114			3.13435	1261			109.618	546.8			2.14985	3081
	64.1733	769.7			8.1553	1349			107.078	443.7			39.4821	1016
	73.1126	313.2			37.71	737.8			81.4218	885.9			50.8235	956.3
	150.829	541.8			-14.2716	2064			-12.1845	735			6.83607	1212
	26.4079	451.7			-17.3433	2284			-19.7651	2053			4.78831	1722
	105.207	411.7			4.0204	1632			-5.47018	2075			9.61236	2322
	109.677	507			-3.50118	1998			-12.9327	1828			13.5897	2529
	73.7624	588.2			31.3501	549.7			-19.8439	1091			30.8972	638.6
	-3.068	402.4			126.236	534.8			29.4796	1106			92.8617	476.6
	29.0858	611.8			52.9304	567.5			-0.94148	1385			99.7926	413.9
	19.9693	2162			58.6011	626.2			4.04009	1673			139.724	490.3
	90.4989	675.3			78.1336	646.2			-7.16352	1297			140.925	470.4
	40.8013	503.1			12.5265	1093			83.3514	368.3			127.378	632.1
	49.78	877.3			28.8889	927.2			58.5814	384.6			-3.83591	2426
	96.9375	596.3			22.0761	879.1			103.534	436.3			5.35932	2169
	99.1625	375.7			21.8202	667.6			122.475	318.6			8.76569	1331
	106.507	687.3			-15.4924	1370			17.193	1063			60.2353	731.4
	85.8717	384.4			-10.117	1371			99.2412	767.3			2.70117	1130
	59.1918	652.1			12.4871	354.4			63.0313	544.5			7.68274	1202
	75.3966	691.9			11.2663	751.1			73.7821	567			1.79543	980.4
	160.379	514.6			15.0665	859.6			143.662	486.2			52.2018	539.6
	77.0703	449.4			29.0661	873.2			101.328	623.4			50.1344	719.1
	90.3611	624.1			41.6086	658.8			104.853	606.1			51.5718	633
	77.8579	532.9			65.5516	566.4			104.006	599			34.4218	1097
	126.709	818.3			105.818	517.5			58.4633	633.1			34.1067	832
	133.561	423.6			121.983	528			93.7083	879			75.948	840.5
	130.706	568.8			108.023	545.5			124.661	950.8			-16.0831	2184
	123.716	761.3			1.93326	2634			67.3631	434.5			113.142	738.2
	90.0657	749.9			-17.7961	2711			25.5613	1369			14.2789	2070
	74.4318	330.9			0.35806	2240			-4.85979	1395			12.0145	2200
	4.47327	473.5			-16.2012	3305			94.5747	704.5			10.7347	2180
	148.447	664.4			59.7431	1336			12.7628	1754			-6.98631	1283
	133.679	652			42.2387	1233			8.68693	1533			-7.22259	1193
	67.7766	506.1			5.5956	1711			2.70117	1252			-5.33235	1365
	55.687	816.4			7.50553	1574			-0.92179	1210			7.38739	1760
	100.994	349.8			17.2127	1220			65.2563	267.2			11.4829	2234
	79.1181	998.2			39.6002	1274			45.33	916.1			-1.39435	1392
	158.902	549.7			65.8864	1048			-2.33947	1968			89.9869	963.2
	99.3988	471.3			81.1658	1123			-0.68551	2004			91.9559	1082
	52.0837	449.8			65.3941	886.6			-0.92179	1568			5.3987	3058
	120.664	692			68.9974	681.8			-0.92179	1887			-10.8062	1139
	91.8378	750.3			124.129	443.5			0.33837	1002			140.393	884.2
	82.5047	593.9			137.834	539			93.5902	589.1			97.6267	796
	81.5596	418			134.841	489.1			0.41713	2477			78.4486	695.3
	45.842	511.8			-17.4614	1893			-0.68551	1870			-10.5305	1523
	97.7448	787.8			-12.6373	1478			92.6648	778.8			-5.39142	1257
	58.9949	318.1			-12.7358	1646			105.719	647.1			-0.98086	2282
	118.912	653.9			6.87545	2559			107.098	645.3			1.57884	1827
	90.2626	458.3			-7.49825	690.2			70.6514	519.3			-1.02024	1449
	119.975	454.5			-6.71065	708.3			24.1633	1558			-0.72489	1809
	129.584	783.5			-15.2167	418.8			9.3367	1236			58.6011	336.6
	26.5458	731.2			45.3103	509.2			14.0032	1816			-0.98086	1541
	90.2035	622.5			42.8294	550.7			15.0665	1963			22.6274	316.1
	114.718	489.4			10.5969	1910			37.6509	1073			58.6995	1124
	102.845	587.9			12.3296	2079			63.9764	829.3			74.4515	1058
	87.2303	493.4			11.6011	2221			109.539	765.6			66.2408	530
	74.7272	437.6			20.1859	1405			4.51265	963.7			74.0577	531.3
	104.459	277.5			8.07654	1192			2.95714	1056			20.5009	2306
	41.3133	700.9			11.8964	1207			5.41839	898.5			-10.8455	1646
	-21.9901	553			-17.4417	1809			61.4561	545.2			-10.1367	1642
	85.6551	785.8			-6.06088	1800			50.1934	695.1			49.3074	1100
	15.4012	1283			-1.55187	2324			3.8235	1770			42.5931	1098
	106.96	255.5			-15.1774	3020			106.625	555.4			12.5462	1195
	144.39	453.7			-14.1535	2232			124.897	567.3			33.4373	1044
	56.1989	542.4			-8.44337	1939			116.706	600.1			29.9521	841.3
	120.625	551.8			-5.64739	955.7			102.963	744			97.666	704.3
	-8.30554	3139			-5.88367	1211			60.1763	949			-9.52632	1804
	126.295	489.7			22.1549	737.5			4.96552	2042			-10.1761	1857
	96.7603	639.1			5.33963	2183			0.35806	1901			-8.50244	2018
	86.5609	439.6			53.0091	833.5			0.55496	1564			-7.38011	2318
	85.0251	382.5			-6.06088	2093			4.27637	1341			-18.9972	1705
	92.7632	845.1			-1.11869	1881			-0.78396	879.9			-3.18614	1788
	132.99	654.9			10.3015	1939			9.65174	908.7			8.23406	1779
	86.1474	910.3			-15.197	1820			0.98814	925			8.50972	1689
	69.7456	579.9			18.0003	950.6			1.34256	857.8			27.1955	1734
	84.454	1300			103.376	715.5			6.00909	1028			27.6484	1447
	1.71667	1805			-3.2649	1616			-6.17902	1042			45.9404	1379
	-25.2586	1416			-6.90755	1005			100.127	337.5			108.259	1146
	109.007	886.2			2.66179	2349			100.305	1069			14.9483	1213
	76.834	725.1			3.92195	2547			106.842	977.7			13.3141	1037
	73.8214	338.9			-4.50537	1975			-25.0223	654.3			21.8202	886.2
	103.908	578			-2.71358	2280			62.4603	757.1			40.6438	1064
	17.5868	2153			31.488	925.1			44.2274	584.6			21.8202	855.8
	52.7335	675.3			71.8918	827.3			-0.82334	728.5			13.1566	858.9
	23.4347	890.7			15.4406	1687			169.613	669.3			5.02459	1275
	113.832	647.1			13.8654	1784			158.331	613.3			5.43808	1403
	-13.3856	1033			54.3284	1261			104.518	737.1			108.456	646.9
	102.411	787.1			23.0803	858.7			98.0401	698.4			-0.03574	1870
	86.6396	474.9			18.335	801.7			-2.30009	1795			31.9408	1103
	113.379	832.7			60.8064	889.9			51.0007	535			-0.82334	776.9
	144.637	647.9			6.22568	1432			86.3246	377.3			8.3522	1057
					-9.3688	917.4			68.8202	469			5.35932	1159
					1.44101	974.3			71.439	419.1			10.1243	892.9
					13.4519	1258			-1.11869	633			61.5546	839.5
					11.2269	1142			36.6073	499.1			74.3728	856.3
					18.906	1033			45.3497	948.3			108.062	778.9
					1.57884	1826			75.5542	946.1			46.0782	476.5
					12.0736	1217			54.4662	859.8			42.4159	633.4
					64.7247	666.1			167.447	668.7			70.8679	691.2
					77.0506	624.8			24.1436	1244			9.04135	2019
					70.2969	582.6			12.4871	1082			25.069	791.6
					-9.11283	1345			97.5676	342.6			26.2307	2345
					-10.629	1685			66.8118	222.8			2.72086	1955
					4.49296	1415			52.0837	664.5			1.6576	1563
					3.37063	1352			41.7858	624.8			7.46615	1416
					7.48584	1272			49.9178	588.6			3.29187	1416
					0.31868	1301			0.63372	1272			19.9299	741.3
					-0.56737	1421			66.6937	871.9			16.7795	621.6
					-3.56025	2118			122.279	682.1			-2.79234	982.6
					74.7075	492.7			124.858	641.7			3.44939	1550
					-2.96955	1644			105.345	729.9			0.45651	1990
					-2.41823	1661			13.2944	1720			9.10042	1357
					-7.83298	2326			9.45484	1853			92.271	589.6
					-1.00055	2357			13.0187	1517			-2.65451	832.9
					-3.16645	2545			9.84864	1086			3.29187	1767
					0.37775	2315			3.44939	982.1			10.0062	1490
					19.3983	1358			8.68693	1062			56.4549	662.6
					17.0749	1304			8.07654	1147			70.3954	248.1
					6.56041	1355			124.169	456.8			81.6975	909.4
					99.2806	734.6			34.5596	394.1			105.581	857.8
					44.2471	1156			54.4859	810.6			106.31	787.9
					55.0569	1225			90.6761	611.9			9.31701	1010
					49.8784	1057			48.2244	969.7			-7.02569	1081
					74.7075	1099			71.7146	811.5			8.19468	2476
					5.35932	924.7			77.9957	641.1			10.1834	2155
					9.96678	957.7			-14.8032	819.6			11.3648	2174
					14.338	869.9			-20.533	840.4			13.7866	1694
					104.498	301.5			67.9341	590.5			-8.32523	2256
					115.879	325.6			53.3045	630.9			22.4502	1086
					117.238	340.7			46.7674	674.6			52.7925	779.8
					137.794	375.4			26.4867	971.6			50.922	572.3
					31.2714	1400			51.5127	870.4			36.5877	732
					79.8269	712.2			32.3149	811.2			48.6773	652.6
					126.827	709.9			54.86	689.2			8.41127	2272
					12.999	1544			85.9308	651.3			-7.49825	2240
					7.05266	1447			75.8889	721.6			-12.4798	1654
					10.459	1583			31.8621	1336			12.6446	1327
					-1.21714	1823			38.3598	1146			13.7079	804.8
					7.34801	1475			99.32	799.3			66.6346	696.5
					-6.15933	1691			105.936	742.7			66.93	684.7
					3.33125	1885			121.314	697.3			99.5169	769.1
					-1.47311	1726			116.45	570.9			-11.259	881
					-11.9482	1800			86.1474	733			75.5739	892.1
					-0.3114	2274			93.4327	756.6			85.5764	822.3
					-1.03993	1966			106.664	802.6			79.374	764.5
					4.86707	1201			87.3091	520.3			141.772	412.7
					5.85157	1044			103.652	529.9			166.03	506.9
					98.5521	713.7			115.997	918.5			134.211	340.5
					118.006	717.9			126.374	944.8			0.79124	681.7
					6.9739	1194			121.333	915.2			11.7389	769
					21.7414	879.8			120.408	583.6			7.97809	728.6
					109.067	790.5			63.3267	464.8			21.0719	360.4
					85.8127	848.4			40.3288	761			32.8072	406.6
					99.4185	728.8			51.808	631.9			20.8357	413.2
					85.4189	820.1			49.4846	766.4			37.139	454.7
					79.8663	916.5			48.9333	479.4			24.5571	2232
					86.5609	974.7			66.2802	256.2			19.2014	549.7
					1.71667	1157			37.7888	310.9			33.4569	367.2
					-1.78815	1440			0.2793	2248			103.671	572.4
					127.26	479.7			-19.076	1162			95.5198	407.1
					134.742	451.9			60.4126	312.4			119.384	508.7
					89.0418	411.4			86.9941	306.3			5.12304	2158
					-16.024	1775			102.293	786.9			5.04428	1689
					-3.8556	1640			79.2165	806			1.87419	1824
					-13.7597	2335			52.7925	1197			-6.29716	1955
					74.8256	2717			67.3238	884.4			-14.311	2080
					36.9027	2896			137.775	957.2			-4.30847	2525
					84.6313	422.8			116.667	781.2			5.7925	2405
					78.4683	376.1			101.624	473.8			78.7833	853.5
					117.671	319.3			93.157	477.8			129.564	662.5
					140.374	365.7			5.02459	817.7			20.0284	1009
					20.7175	2612			42.6719	574.2			25.8763	1081
					31.232	716.6			73.9987	512.2			23.356	805.9
					62.8344	597.3			61.6727	455.4			61.4758	427.9
					82.1897	402			-11.5347	2231			2.4452	2355
					26.8214	510.8			-11.1212	2215			-6.78941	2397
					30.0112	866.3			3.37063	2025			-11.3575	1842
					42.9672	691.1			20.8947	1088			66.989	374.4
					71.7737	762			-2.24102	1533			-0.40985	1905
					97.7251	678.5			-4.30847	1200			90.1445	396.6
					15.1453	1635			-0.29171	1926			113.064	289.5
					5.75312	1837			87.25	725.4			-10.8062	1434
					10.0849	2040			93.5508	612.4			71.0649	836.7
					5.57591	1720			108.377	629.2			-4.2494	1101
					2.77993	2203			107.038	521.6			9.21856	744.5
					-15.8074	1244			80.1419	744.4			16.3463	740.4
					-3.95405	1338			83.4105	729.1			52.064	879.1
					38.2613	979.7			39.6199	1105			45.1725	903
					33.26	922.5			-1.25652	1108			14.4364	1174
					35.8197	734.6			10.4393	1084			117.71	836.8
					48.697	203			17.449	2400			2.93745	2208
					2.42551	998.6			37.7691	2022			4.90645	2180
					80.9689	481.2			45.8616	2043			0.23992	1950
					14.5349	1913			53.9739	1433			-0.96117	2244
					82.426	695.5			118.597	698.1			72.1478	519.9
					92.3694	471.2			121.097	733.7			81.9337	647
					86.4034	560.7			104.361	747.3			106.093	507.8
					83.4892	798.6			3.19342	1417			36.4498	958.3
					11.0104	995.8			2.22861	1920			54.6434	732.2
					8.98228	1034			59.0933	1127			80.1616	1079
					16.8189	1918			40.8604	954.8			12.5265	1380
					14.5349	1882			52.5169	800.5			-8.93562	1035
					12.113	1676			80.4176	930.1			-10.9637	1219
					6.36351	1332			67.0678	915.7			16.1298	723.4
					35.8985	1264			73.0339	993.6			18.0791	769.7
					16.2282	1163			42.2387	1009			42.2387	1133
					15.1059	659			57.9513	920			-3.6587	1275
					3.35094	938.8			67.6585	483.9			2.16954	723.1
					0.37775	783.5			29.519	746.4			93.7871	485.5
					-4.19033	2249			16.1888	2713			40.4272	447.8
					-7.08476	2287			6.16661	2499			81.343	567.5
					-2.24102	1816			131.178	748.8			-2.65451	1535
					49.524	957.2			93.157	914.9			-5.48987	1559
					34.9337	769.8			78.5274	440.3			-7.34073	1328
					-12.2042	2108			87.2107	487.4			7.60398	1670
					6.59979	3088			10.9907	537.6			67.3041	992.5
					2.93745	2623			76.6568	844.8			5.41839	1784
					13.1369	867.5			92.4679	880.2			-18.0521	1684
					66.0439	220.6			118.774	866			5.33963	2006
					202.811	1221			0.96845	1989			6.56041	2385
					329.535	986.3			38.0053	701.5			26.2701	2219
					184.046	921			60.5701	499.2			11.6404	682
					1.91357	1099			10.8528	822.1			92.6845	697.2
					-4.97793	874.3			30.0309	674.2			106.625	641
					5.22149	1731			26.6639	699.9			103.14	570.9
					2.14985	2573			-30.9293	1637			-11.9482	1873
					-0.42954	1968			-24.0378	1352			2.0514	2111
					4.17792	1562			16.8386	312.3			63.4448	731.9
					-8.54182	981.6			23.356	257.4			-12.3223	924.4
					10.7938	1554			27.2546	348.6			40.1516	1389
					10.5575	2144			7.66305	1459			52.064	469.5
					13.3338	1626			86.0096	443.9			-4.0525	1350
					13.6291	1867			101.919	755.2			4.68986	1249
					-2.37885	2019			125.39	727.2			5.22149	1168
					2.89807	1556			85.3007	432.8			-3.52087	1243
					11.0497	1536			3.15404	927.5			29.4599	601.8
					10.4393	1445			0.71248	617.8			33.201	637.5
					-4.09188	1955			72.7385	991.8			43.8533	723.5
					43.1641	1373			49.6224	776.2			65.3351	428.8
					58.542	1052			116.076	781.3			-1.07931	893.6
					71.5571	897.5			120.211	661.1			4.78831	2741
					66.3786	803.1			10.3409	600.2			8.92321	2420
					18.2563	752.9			8.98228	1340			-3.00893	1160
					1.57884	1689			19.3983	1197			-13.8581	1771
					4.13854	1389			78.1139	685.7			-14.8426	1720
					-5.39142	1813			116.194	888.5			-13.6809	1868
					18.906	1454			104.636	751			-26.8929	1329
					36.9421	2175			99.3988	711.3			10.8725	1052
					63.2873	2088			14.4955	2188			10.8331	892.6
					31.3698	2286			11.286	1875			7.93871	764.2
					25.325	2396			-6.98631	1971			10.4	777
					77.7004	486.5			37.4934	534.4			3.88257	659.3
					14.6136	2426			91.0699	408.4			17.5868	666.2
					23.4544	957.1			109.519	371.5			8.49003	578.9
					-2.83172	2069			46.3342	876.8			-9.21128	1643
					0.53527	2040			7.52522	956.2			-15.5318	1724
					11.8176	840.8			-11.5938	2198			-6.10026	992
					-13.9566	1061			81.7959	702.4			34.2445	1531
					-7.53763	470.5			54.6828	818.6			53.1863	1160
					-1.86691	3384			35.426	854.8			71.6949	703.7
					-0.54768	3140			106.015	646.7			57.8332	654.8
					0.10209	2952			126.473	781			18.3153	3331
					64.8428	507.2			196.805	584.2			-2.02443	1305
					91.3062	1244			70.5135	597.7			13.3535	1595
					115.82	1089			105.365	537.8			126.788	976.6
					107.137	955.8			153.645	694			92.3497	1099
					125.094	1098			149.884	551			100.442	652
					-6.75003	1696			135.628	883.9			104.853	711.3
					14.4167	1563			113.812	690.7			108.062	629.8
					6.87545	1641			73.0535	563.2			67.6191	633.8
					3.21311	1682			65.0594	592			81.855	456.2
					6.67855	1620			86.1671	518.3			103.238	527.8
					-15.453	1292			70.2576	472.3			145.808	389
					-23.1518	1519			69.1352	443.8			160.182	351.6
					-24.1363	1677			63.2479	757			175.323	393.7
					-23.2109	1640			49.6028	524.2			201.295	406.5
					5.83188	3462			67.4222	395			17.0552	801.2
					5.06397	2377			-4.07219	1848			27.865	686.1
					0.63372	1841			-2.83172	1669			25.1871	789.9
					11.8176	1245			-6.43499	1701			29.2236	735.1
					13.7473	1473			101.387	905.6			51.0007	555.6
					10.715	2385			5.73343	1087			72.1675	795
					6.9739	3555			2.97683	1363			166.601	618.5
					-0.1145	3519			95.5198	1001			242.84	707.5
					0.2793	964.7			104.065	862			7.50553	1245
					-1.13838	932.1			18.7247	1448			21.446	627.4
					66.9103	685.5			117.356	341.8			-1.25652	1620
					4.17792	1488			110.577	362			-6.13964	1809
					5.26087	1312							85.8127	871
					9.47453	1197							94.8307	911.8
					-1.65032	2608							-7.71484	2340
					2.18923	2064							-3.87529	1404
					14.8893	1899							5.95002	1423
					10.2621	1373							81.5793	705.2
					4.808	1297							96.7012	737.7
					2.89807	1275							-2.12288	2248
					8.52941	1241							4.27637	1874
					13.1172	1826							83.2726	998.8
					-5.56863	2140							99.5957	818.8
					38.4976	1653							125.35	778.6
					22.9622	2254							16.6811	1103
					30.0506	1922							4.96552	2176
					34.599	318.3							5.77281	1873
					25.7975	2054							47.2203	682.1
					34.7565	1711							95.4017	876.6
					40.7029	1809							0.6731	2123
					6.34382	857							10.8331	1085
					20.2253	640.6							17.3308	880.4
					19.2998	1435							24.498	987.5
					6.59979	1541							29.007	631.5
					15.9919	2037							-12.7358	1479
					19.7527	1744							-1.65032	2053
					60.1369	686.4							-2.98924	1084
					52.6153	617.5							55.687	592.3
					18.7288	2696							8.78538	1799
					16.2282	772.8							7.28894	1926
					11.4632	955.7							-3.79653	1730
					17.6656	1279							-7.2029	1093
					10.4787	1075							7.78119	1896
					11.3254	1099							45.7829	695.1
					22.8834	1248							78.7636	430.4
					5.18211	1546							51.9065	458.9
					7.85995	1070							28.0619	1221
					24.498	499.5							-6.8091	1184
					71.6556	897.8							49.3468	495.8
					73.3686	802.8							-3.91467	2125
					21.3082	351.4							-4.4463	2288
					20.9735	347.1							-3.89498	1931
					26.8017	366.2							85.9111	715.5
					25.325	357.1							14.8302	1435
					12.4477	1739							-0.42954	1428
					2.40582	1704							33.6735	1396
					-6.55313	1600							32.2756	853.3
					-2.0835	3085							33.0238	635.2
					1.89388	1562							31.6455	691.6
					24.6161	1778							136.869	608.9
					44.2077	539.1							60.8261	359.3
					55.8839	1003							63.8386	324.9
					-9.97919	1404							76.4205	667.9
					-5.52925	1295							132.99	604
					2.76024	1020							103.16	550.1
					9.76988	938.3							53.9346	843.1
					-6.10026	978.2							11.5814	1289
					0.31868	1287							3.05559	1223
					13.0975	1236							33.0238	1046
					20.56	728.6							37.0799	1041
					45.074	733.9							73.3489	487.9
					42.8491	732.8							1.18504	1437
					51.6505	638.1							-9.7626	1997
					52.6547	553.3							-4.26909	1829
					-11.3772	975.8							0.43682	1832
					3.23029	1034							96.8588	482.8
					6.9739	1768							18.4729	852.7
					1.95295	1990							13.6094	886.3
					15.7753	1605							43.105	617.8
					16.6811	1291							9.3367	1750
					8.60817	1024							44.4243	912.4
					-2.57575	2429							42.4159	834.3
					6.12723	2081							72.7976	845.8
					5.85157	1857							65.1382	632.7
					3.48877	1879							-1.70939	1171
					-0.937608	1982							35.5638	779.1
					42.7506	815.6							72.1675	716.7
					1.49632	1095							77.8579	611.3
													63.4251	1252
													75.9283	925
													83.5877	1023
													62.0271	782.6
													126.138	1136
													44.4637	2198
													39.8759	2330
													-17.2448	1314
													58.286	511.3
													87.0138	474.9
													120.861	1187
													110.051	1146
													-0.25233	1646
													90.6761	691.3
													116.529	513.1
													41.3133	662.4
													74.609	519.7
													14.1608	1244
													3.90226	1650
													7.19049	2314
													-5.54894	1432
													-25.5934	1036
													124.326	533.5
													49.6224	784.3
													85.2417	744.7
													52.9304	837.7
													26.3095	711.2
													37.5722	704.9
													47.811	1104
													6.9739	1690
													16.2676	989.8
													-0.96117	902.8
													5.83188	791.4
													5.9894	705
													-9.19159	799.5
													10.1046	1337
													54.289	664.8
													57.2031	665.4
													95.5395	574.7
													116.175	525
													36.6467	764.8
													-9.82167	1372
													57.9316	677.4
													68.6627	710.1
													25.5022	780.5
													9.12011	1091
													-5.2339	989.7
													104.951	395.8
													-5.84429	1923
													-1.78815	1762
													54.3087	622
													75.5739	585.6
													86.6396	557.2
													103.849	635.6
													0.0824	2185
													37.5131	746.8
													-14.626	1213
													4.80518	1821
													71.4756	716.6
													6.45961	975.4
